# Supplementary material for: Variability within L. albus and L. angustifolius Seeds in Dietary Fiber Components
Source: Foods. 2024 Jan 17;13(2):299. doi: 10.3390/foods13020299 (PMC10814947; doi:10.3390/foods13020299)
Supplement: Supplementary file 1 [file foods-13-00299-s001.zip]

Archive with 1 entries (1 files):
- foods-2811626-supplementary.pdf
